# Supplementary material for: Selective Up-Regulation of Tumor Suppressor Gene Retinoblastoma by Bisacridine Derivative Through Gene Promoter Quadruplex Structures for Cancer Treatment
Source: Int J Mol Sci. 2025 Feb 7;26(4):1417. doi: 10.3390/ijms26041417 (PMC11855212; doi:10.3390/ijms26041417)
Supplement: Supplementary file 1 [file ijms-26-01417-s001.zip]

Archive with 1 entries (1 files):
- ijms-3426329-supplementary.pdf
